# Supplementary material for: In Vitro Fermentation of Pleurotus eryngii Mushrooms by Human Fecal Microbiota: Metataxonomic Analysis and Metabolomic Profiling of Fermentation Products
Source: J Fungi (Basel). 2023 Jan 16;9(1):128. doi: 10.3390/jof9010128 (PMC9865116; doi:10.3390/jof9010128)
Supplement: Supplementary file 1 [file jof-09-00128-s001.zip]

Archive with 1 entries (1 files):
- jof-2146254-supplementary.pdf
